# Supplementary material for: Increasing Obesity Rates Worldwide from 1976 to 2016: The Obesity Epidemic
Source: J Clin Med. 2026 Jan 5;15(1):394. doi: 10.3390/jcm15010394 (PMC12787145; doi:10.3390/jcm15010394)
Supplement: Supplementary file 1 [file jcm-15-00394-s001.zip]

Archive with 1 entries (1 files):
- jcm-3992316-supplementary.pdf
